# Supplementary material for: A case of Naegleria fowleri related primary amoebic meningoencephalitis in China diagnosed by next-generation sequencing
Source: BMC Infect Dis. 2018 Jul 28;18:349. doi: 10.1186/s12879-018-3261-z (PMC6064090; doi:10.1186/s12879-018-3261-z)
Supplement: Supplementary file 1 — Microbe reads counts. Other microbe reads including that of bacterium, fungi and virus were listed in the excel table. (XLSX 19 kb) [file 12879_2018_3261_MOESM1_ESM.xlsx]

## Sheet: bacteria
d__Bacteria|s__Propionibacterium_avidum	11293
d__Bacteria|s__Propionibacterium_acnes	259
d__Bacteria|s__Methylobacterium_populi	36
d__Bacteria|s__Propionibacterium_acidipropionici	36
d__Bacteria|s__Roseiflexus_castenholzii	24
d__Bacteria|s__Streptomyces_bingchenggensis	17
d__Bacteria|s__Methylobacterium_extorquens	13
d__Bacteria|s__Sorangium_cellulosum	11
d__Bacteria|s__Sphingomonas_sanxanigenens	8
d__Bacteria|s__Sphingobium_japonicum	8
d__Bacteria|s__Corynebacterium_jeikeium	6
d__Bacteria|s__Paenibacillus_mucilaginosus	5
d__Bacteria|s__Propionibacterium_freudenreichii	5
d__Bacteria|s__Stenotrophomonas_maltophilia	4
d__Bacteria|s__Thioflavicoccus_mobilis	4
d__Bacteria|s__Acidovorax_sp_KKS102	4
d__Bacteria|s__Burkholderia_pseudomallei	4
d__Bacteria|s__Chamaesiphon_minutus	4
d__Bacteria|s__Pseudomonas_mendocina	3
d__Bacteria|s__Escherichia_coli	3
d__Bacteria|s__Geobacter_sp_M21	3
d__Bacteria|s__Thauera_sp_MZ1T	3
d__Bacteria|s__Rubrivivax_gelatinosus	3
d__Bacteria|s__Ramlibacter_tataouinensis	3
d__Bacteria|s__Thermus_sp_CCB_US3_UF1	3
d__Bacteria|s__Trichodesmium_erythraeum	3
d__Bacteria|s__Nostoc_punctiforme	3
d__Bacteria|s__Streptomyces_coelicolor	3
d__Bacteria|s__Propionibacterium_propionicum	3
d__Bacteria|s__Microbacterium_testaceum	3
d__Bacteria|s__Mycoplasma_hyopneumoniae	2
d__Bacteria|s__Mycoplasma_bovis	2
d__Bacteria|s__Borreliella_burgdorferi	2
d__Bacteria|s__Borrelia_crocidurae	2
d__Bacteria|s__Brachyspira_pilosicoli	2
d__Bacteria|s__Vibrio_parahaemolyticus	2
d__Bacteria|s__Pseudomonas_stutzeri	2
d__Bacteria|s__Pseudomonas_aeruginosa	2
d__Bacteria|s__Shigella_flexneri	2
d__Bacteria|s__Salmonella_enterica	2
d__Bacteria|s__Azospira_oryzae	2
d__Bacteria|s__Azoarcus_sp_KH32C	2
d__Bacteria|s__Azoarcus_sp_BH72	2
d__Bacteria|s__Janthinobacterium_sp_Marseille	2
d__Bacteria|s__Collimonas_fungivorans	2
d__Bacteria|s__Verminephrobacter_eiseniae	2
d__Bacteria|s__Rhodoferax_ferrireducens	2
d__Bacteria|s__Delftia_acidovorans	2
d__Bacteria|s__Alicycliphilus_denitrificans	2
d__Bacteria|s__Acidovorax_avenae	2
d__Bacteria|s__Paraburkholderia_rhizoxinica	2
d__Bacteria|s__Pandoraea_sp_RB-44	2
d__Bacteria|s__Burkholderia_mallei	2
d__Bacteria|s__Sphingomonas_taxi	2
d__Bacteria|s__Rhizobium_tropici	2
d__Bacteria|s__Bradyrhizobium_japonicum	2
d__Bacteria|s__Bradyrhizobium_diazoefficiens	2
d__Bacteria|s__Meiothermus_ruber	2
d__Bacteria|s__Microcoleus_sp_PCC_7113	2
d__Bacteria|s__Dactylococcopsis_salina	2
d__Bacteria|s__Streptomyces_cattleya	2
d__Bacteria|s__Clavibacter_michiganensis	2
d__Bacteria|s__Blastococcus_saxobsidens	2
d__Bacteria|s__Frankia_symbiont_of_Datisca_glomerata	2
d__Bacteria|s__Rhodococcus_erythropolis	2
d__Bacteria|s__Mycobacterium_smegmatis	2
d__Bacteria|s__Gordonia_polyisoprenivorans	2
d__Bacteria|s__Corynebacterium_argentoratense	2
d__Bacteria|s__Mycoplasma_pulmonis	1
d__Bacteria|s__Mycoplasma_genitalium	1
d__Bacteria|s__Mycoplasma_cynos	1
d__Bacteria|s__Treponema_primitia	1
d__Bacteria|s__Brachyspira_murdochii	1
d__Bacteria|s__Pseudoxanthomonas_spadix	1
d__Bacteria|s__Pseudomonas_fluorescens	1
d__Bacteria|s__Azotobacter_vinelandii	1
d__Bacteria|s__Acinetobacter_pittii	1
d__Bacteria|s__Mannheimia_haemolytica	1
d__Bacteria|s__Hahella_chejuensis	1
d__Bacteria|s__Yersinia_enterocolitica	1
d__Bacteria|s__Shigella_dysenteriae	1
d__Bacteria|s__Alteromonas_mediterranea	1
d__Bacteria|s__Helicobacter_bizzozeronii	1
d__Bacteria|s__Anaeromyxobacter_sp_K	1
d__Bacteria|s__Anaeromyxobacter_sp_Fw109-5	1
d__Bacteria|s__Anaeromyxobacter_dehalogenans	1
d__Bacteria|s__Nitrosomonas_eutropha	1
d__Bacteria|s__Pseudogulbenkiania_sp_NH8B	1
d__Bacteria|s__Laribacter_hongkongensis	1
d__Bacteria|s__Chromobacterium_violaceum	1
d__Bacteria|s__Sideroxydans_lithotrophicus	1
d__Bacteria|s__Delftia_sp_Cs1-4	1
d__Bacteria|s__Acidovorax_sp_JS42	1
d__Bacteria|s__Acidovorax_ebreus	1
d__Bacteria|s__Acidovorax_citrulli	1
d__Bacteria|s__Ralstonia_solanacearum	1
d__Bacteria|s__Ralstonia_pickettii	1
d__Bacteria|s__Cupriavidus_necator	1
d__Bacteria|s__Burkholderia_sp_CCGE1003	1
d__Bacteria|s__Achromobacter_xylosoxidans	1
d__Bacteria|s__Sphingopyxis_alaskensis	1
d__Bacteria|s__Sphingomonas_wittichii	1
d__Bacteria|s__Novosphingobium_aromaticivorans	1
d__Bacteria|s__Erythrobacter_litoralis	1
d__Bacteria|s__Acidiphilium_multivorum	1
d__Bacteria|s__Acetobacter_pasteurianus	1
d__Bacteria|s__Paracoccus_denitrificans	1
d__Bacteria|s__Dinoroseobacter_shibae	1
d__Bacteria|s__Xanthobacter_autotrophicus	1
d__Bacteria|s__Parvibaculum_lavamentivorans	1
d__Bacteria|s__Rhizobium_sp_IRBG74	1
d__Bacteria|s__Mesorhizobium_australicum	1
d__Bacteria|s__Methylobacterium_radiotolerans	1
d__Bacteria|s__Rhodopseudomonas_palustris	1
d__Bacteria|s__Bradyrhizobium_sp_BTAi1	1
d__Bacteria|s__Bradyrhizobium_oligotrophicum	1
d__Bacteria|s__Phycisphaera_mikurensis	1
d__Bacteria|s__Nitrospira_defluvii	1
d__Bacteria|s__Symbiobacterium_thermophilum	1
d__Bacteria|s__Streptococcus_sanguinis	1
d__Bacteria|s__Enterococcus_casseliflavus	1
d__Bacteria|s__Chroococcidiopsis_thermalis	1
d__Bacteria|s__Pseudanabaena_sp_PCC_7367	1
d__Bacteria|s__Crinalium_epipsammum	1
d__Bacteria|s__Trichormus_azollae	1
d__Bacteria|s__Nostoc_sp_PCC_7524	1
d__Bacteria|s__Cylindrospermum_stagnale	1
d__Bacteria|s__Cyanothece_sp_PCC_7425	1
d__Bacteria|s__Cyanothece_sp_PCC_7424	1
d__Bacteria|s__Roseiflexus_sp_RS-1	1
d__Bacteria|s__Flavobacterium_johnsoniae	1
d__Bacteria|s__Dokdonia_sp_4H-3-7-5	1
d__Bacteria|s__Runella_slithyformis	1
d__Bacteria|s__Flexibacter_litoralis	1
d__Bacteria|s__Adlercreutzia_equolifaciens	1
d__Bacteria|s__Streptomyces_venezuelae	1
d__Bacteria|s__Streptomyces_pratensis	1
d__Bacteria|s__Streptomyces_griseus	1
d__Bacteria|s__Streptomyces_davawensis	1
d__Bacteria|s__Streptomyces_albus	1
d__Bacteria|s__Amycolatopsis_mediterranei	1
d__Bacteria|s__Kribbella_flavida	1
d__Bacteria|s__Pseudarthrobacter_chlorophenolicus	1
d__Bacteria|s__Paenarthrobacter_nicotinovorans	1
d__Bacteria|s__Micrococcus_luteus	1
d__Bacteria|s__Jonesia_denitrificans	1
d__Bacteria|s__Brachybacterium_faecium	1
d__Bacteria|s__Cellulomonas_flavigena	1
d__Bacteria|s__Frankia_sp_EAN1pec	1
d__Bacteria|s__Frankia_sp_CcI3	1
d__Bacteria|s__Frankia_alni	1
d__Bacteria|s__Catenulispora_acidiphila	1
d__Bacteria|s__Bifidobacterium_longum	1

## Sheet: fungi
d__Eukaryota|s__Malassezia_globosa	30173
d__Eukaryota|s__Aspergillus_clavatus	700
d__Eukaryota|s__Marssonina_brunnea	515
d__Eukaryota|s__Colletotrichum_graminicola	309
d__Eukaryota|s__Neurospora_crassa	288
d__Eukaryota|s__Cladophialophora_carrionii	250
d__Eukaryota|s__Paracoccidioides_brasiliensis	246
d__Eukaryota|s__Lodderomyces_elongisporus	241
d__Eukaryota|s__Setosphaeria_turcica	226
d__Eukaryota|s__Arthrobotrys_oligospora	213
d__Eukaryota|s__Blastomyces_gilchristii	206
d__Eukaryota|s__Coccidioides_immitis	200
d__Eukaryota|s__Puccinia_graminis	186
d__Eukaryota|s__Botrytis_cinerea	181
d__Eukaryota|s__Histoplasma_capsulatum	178
d__Eukaryota|s__Myceliophthora_thermophila	166
d__Eukaryota|s__Leptosphaeria_maculans	150
d__Eukaryota|s__Magnaporthe_oryzae	142
d__Eukaryota|s__Trichoderma_reesei	141
d__Eukaryota|s__Rasamsonia_emersonii	141
d__Eukaryota|s__Anthracocystis_flocculosa	138
d__Eukaryota|s__Colletotrichum_fioriniae	137
d__Eukaryota|s__Coccidioides_posadasii	132
d__Eukaryota|s__Spathaspora_passalidarum	129
d__Eukaryota|s__Tuber_melanosporum	120
d__Eukaryota|s__Capronia_epimyces	116
d__Eukaryota|s__Candida_dubliniensis	112
d__Eukaryota|s__Laccaria_bicolor	110
d__Eukaryota|s__Thielavia_terrestris	109
d__Eukaryota|s__Metarhizium_acridum	109
d__Eukaryota|s__Gaeumannomyces_graminis	106
d__Eukaryota|s__Neurospora_tetrasperma	102
d__Eukaryota|s__Fonsecaea_pedrosoi	94
d__Eukaryota|s__Chaetomium_globosum	84
d__Eukaryota|s__Bipolaris_oryzae	79
d__Eukaryota|s__Sclerotinia_sclerotiorum	78
d__Eukaryota|s__Trichophyton_rubrum	78
d__Eukaryota|s__Eutypa_lata	77
d__Eukaryota|s__Vanderwaltozyma_polyspora	76
d__Eukaryota|s__Sordaria_macrospora	71
d__Eukaryota|s__Arthroderma_benhamiae	71
d__Eukaryota|s__Podospora_anserina	70
d__Eukaryota|s__Verticillium_dahliae	68
d__Eukaryota|s__Trichoderma_atroviride	65
d__Eukaryota|s__Kluyveromyces_lactis	63
d__Eukaryota|s__Bipolaris_victoriae	63
d__Eukaryota|s__Pestalotiopsis_fici	59
d__Eukaryota|s__Bipolaris_maydis	58
d__Eukaryota|s__Candida_albicans	57
d__Eukaryota|s__Ustilago_maydis	56
d__Eukaryota|s__Grosmannia_clavigera	53
d__Eukaryota|s__Cordyceps_militaris	53
d__Eukaryota|s__Candida_tropicalis	52
d__Eukaryota|s__Schizosaccharomyces_octosporus	51
d__Eukaryota|s__Aspergillus_oryzae	49
d__Eukaryota|s__Aspergillus_flavus	47
d__Eukaryota|s__Metarhizium_majus	45
d__Eukaryota|s__Trichoderma_virens	44
d__Eukaryota|s__Tetrapisispora_blattae	44
d__Eukaryota|s__Trichophyton_verrucosum	43
d__Eukaryota|s__Cladophialophora_psammophila	43
d__Eukaryota|s__Rhinocladiella_mackenziei	42
d__Eukaryota|s__Dactylellina_haptotyla	41
d__Eukaryota|s__Melampsora_larici-populina	40
d__Eukaryota|s__Aspergillus_niger	40
d__Eukaryota|s__Exophiala_aquamarina	40
d__Eukaryota|s__Beauveria_bassiana	38
d__Eukaryota|s__Tremella_mesenterica	36
d__Eukaryota|s__Metarhizium_robertsii	36
d__Eukaryota|s__Verticillium_alfalfae	36
d__Eukaryota|s__Chaetomium_thermophilum	34
d__Eukaryota|s__Yarrowia_lipolytica	33
d__Eukaryota|s__Endocarpon_pusillum	33
d__Eukaryota|s__Talaromyces_marneffei	31
d__Eukaryota|s__Heterobasidion_irregulare	30
d__Eukaryota|s__Pseudogymnoascus_destructans	30
d__Eukaryota|s__Cladophialophora_yegresii	30
d__Eukaryota|s__Bipolaris_sorokiniana	30
d__Eukaryota|s__Moesziomyces_antarcticus	29
d__Eukaryota|s__Naumovozyma_dairenensis	29
d__Eukaryota|s__Phaeoacremonium_minimum	27
d__Eukaryota|s__Pyrenophora_teres	26
d__Eukaryota|s__Colletotrichum_gloeosporioides	25
d__Eukaryota|s__Schizosaccharomyces_pombe	25
d__Eukaryota|s__Microsporum_gypseum	25
d__Eukaryota|s__Arthroderma_otae	25
d__Eukaryota|s__Penicillium_digitatum	25
d__Eukaryota|s__Pseudocercospora_fijiensis	25
d__Eukaryota|s__Aureobasidium_subglaciale	23
d__Eukaryota|s__Bipolaris_zeicola	22
d__Eukaryota|s__Fomitiporia_mediterranea	21
d__Eukaryota|s__Moniliophthora_roreri	21
d__Eukaryota|s__Stereum_hirsutum	20
d__Eukaryota|s__Penicillium_rubens	20
d__Eukaryota|s__Aspergillus_terreus	20
d__Eukaryota|s__Agaricus_bisporus	19
d__Eukaryota|s__Aspergillus_fumigatus	19
d__Eukaryota|s__Capronia_coronata	19
d__Eukaryota|s__Metarhizium_brunneum	18
d__Eukaryota|s__Zygosaccharomyces_rouxii	18
d__Eukaryota|s__Saccharomyces_cerevisiae	18
d__Eukaryota|s__Eremothecium_cymbalariae	18
d__Eukaryota|s__Zymoseptoria_tritici	18
d__Eukaryota|s__Neofusicoccum_parvum	18
d__Eukaryota|s__Auricularia_subglabra	17
d__Eukaryota|s__Candida_orthopsilosis	17
d__Eukaryota|s__Enterocytozoon_bieneusi	16
d__Eukaryota|s__Punctularia_strigosozonata	16
d__Eukaryota|s__Cryptococcus_gattii	15
d__Eukaryota|s__Pyrenophora_tritici-repentis	15
d__Eukaryota|s__Parastagonospora_nodorum	15
d__Eukaryota|s__Coniophora_puteana	14
d__Eukaryota|s__Schizophyllum_commune	14
d__Eukaryota|s__Uncinocarpus_reesii	14
d__Eukaryota|s__Batrachochytrium_dendrobatidis	13
d__Eukaryota|s__Fusarium_graminearum	13
d__Eukaryota|s__Clavispora_lusitaniae	13
d__Eukaryota|s__Aspergillus_nidulans	13
d__Eukaryota|s__Aspergillus_fischeri	13
d__Eukaryota|s__Talaromyces_stipitatus	12
d__Eukaryota|s__Nectria_haematococca	11
d__Eukaryota|s__Nematocida_parisii	10
d__Eukaryota|s__Schizosaccharomyces_cryophilus	10
d__Eukaryota|s__Pseudozyma_hubeiensis	9
d__Eukaryota|s__Kazachstania_africana	9
d__Eukaryota|s__Glarea_lozoyensis	9
d__Eukaryota|s__Exophiala_dermatitidis	8
d__Eukaryota|s__Cyphellophora_europaea	8
d__Eukaryota|s__Phyllosticta_ampelicida	8
d__Eukaryota|s__Cryptococcus_neoformans	7
d__Eukaryota|s__Phanerochaete_carnosa	7
d__Eukaryota|s__Serpula_lacrymans	7
d__Eukaryota|s__Wickerhamomyces_ciferrii	7
d__Eukaryota|s__Vavraia_culicis	6
d__Eukaryota|s__Trichosporon_asahii	6
d__Eukaryota|s__Schizosaccharomyces_japonicus	6
d__Eukaryota|s__Tetrapisispora_phaffii	6
d__Eukaryota|s__Baudoinia_panamericana	6
d__Eukaryota|s__Coprinopsis_cinerea	5
d__Eukaryota|s__Fusarium_pseudograminearum	5
d__Eukaryota|s__Scheffersomyces_stipitis	5
d__Eukaryota|s__Wallemia_ichthyophaga	4
d__Eukaryota|s__Trametes_versicolor	4
d__Eukaryota|s__Naumovozyma_castellii	4
d__Eukaryota|s__Komagataella_phaffii	4
d__Eukaryota|s__Candida_tenuis	4
d__Eukaryota|s__Millerozyma_farinosa	4
d__Eukaryota|s__Exophiala_xenobiotica	4
d__Eukaryota|s__Coniosporium_apollinis	4
d__Eukaryota|s__Aureobasidium_namibiae	4
d__Eukaryota|s__Fibroporia_radiculosa	3
d__Eukaryota|s__Postia_placenta	3
d__Eukaryota|s__Gloeophyllum_trabeum	3
d__Eukaryota|s__Phlebia_radiata	3
d__Eukaryota|s__Lachancea_thermotolerans	3
d__Eukaryota|s__Candelariella_terrigena	3
d__Eukaryota|s__Vittaforma_corneae	2
d__Eukaryota|s__Boothiomyces_macroporosum	2
d__Eukaryota|s__Synchytrium_macrosporum	2
d__Eukaryota|s__Mixia_osmundae	2
d__Eukaryota|s__Tilletiaria_anomala	2
d__Eukaryota|s__Dichomitus_squalens	2
d__Eukaryota|s__Flammulina_velutipes	2
d__Eukaryota|s__Saccharomyces_paradoxus	2
d__Eukaryota|s__Candida_glabrata	2
d__Eukaryota|s__Brettanomyces_bruxellensis	2
d__Eukaryota|s__Debaryomyces_hansenii	2
d__Eukaryota|s__Pyrgillus_javanicus	2
d__Eukaryota|s__Montagnula_opulenta	2
d__Eukaryota|s__Mitosporidium_daphniae	1
d__Eukaryota|s__Ordospora_colligata	1
d__Eukaryota|s__Nosema_ceranae	1
d__Eukaryota|s__Glomus_macrocarpum	1
d__Eukaryota|s__Conidiobolus_coronatus	1
d__Eukaryota|s__Rozella_allomycis	1
d__Eukaryota|s__Gorgonomyces_haynaldii	1
d__Eukaryota|s__Coelomomyces_stegomyiae	1
d__Eukaryota|s__Chrysomyxa_arctostaphyli	1
d__Eukaryota|s__Microbotryum_lychnidis-dioicae	1
d__Eukaryota|s__Suillus_pictus	1
d__Eukaryota|s__Phylloporus_pachycystidiatus	1
d__Eukaryota|s__Entoloma_subaraneosum	1
d__Eukaryota|s__Clavaria_zollingeri	1
d__Eukaryota|s__Pseudopenidiella_piceae	1
d__Eukaryota|s__Taphrina_wiesneri	1
d__Eukaryota|s__Xylaria_hypoxylon	1
d__Eukaryota|s__Nakaseomyces_bacillisporus	1
d__Eukaryota|s__Eremothecium_gossypii	1
d__Eukaryota|s__Ogataea_parapolymorpha	1
d__Eukaryota|s__Cyberlindnera_suaveolens	1
d__Eukaryota|s__Magnusiomyces_ingens	1
d__Eukaryota|s__Candida_frijolesensis	1
d__Eukaryota|s__Pneumocystis_jirovecii	1
d__Eukaryota|s__Sarcosphaera_crassa	1
d__Eukaryota|s__Lachnum_virgineum	1
d__Eukaryota|s__Pseudotetraploa_curviappendiculata	1
d__Eukaryota|s__Catinella_olivacea	1
d__Eukaryota|s__Zancudomyces_culisetae	1
d__Eukaryota|s__Dimargaris_bacillispora	1

## Sheet: virus
d__Viruses|s__Emiliania_huxleyi_virus_86	4
d__Viruses|s__Human_endogenous_retrovirus_K	3
d__Viruses|s__Cercopithecine_herpesvirus_2	2
d__Viruses|s__Cyprinid_herpesvirus_1	2
d__Viruses|s__Pandoravirus_salinus	1
d__Viruses|s__Cardiovirus_A	1
d__Viruses|s__Macacine_herpesvirus_1	1
d__Viruses|s__Human_herpesvirus_6B	1
d__Viruses|s__Gallid_herpesvirus_3	1
d__Viruses|s__Human_herpesvirus_4	1
d__Viruses|s__Saimiriine_herpesvirus_4	1
d__Viruses|s__Cyprinid_herpesvirus_3	1
d__Viruses|s__Cyprinid_herpesvirus_2	1
d__Viruses|s__Mycobacterium_phage_Turbido	1
d__Viruses|s__Hyposoter_fugitivus_ichnovirus	1
d__Viruses|s__Moumouvirus	1
d__Viruses|s__Musca_hytrovirus	1
d__Viruses|s__Human_mastadenovirus_C	1
